# Supplementary material for: Sustainable Design of High-Performance Polyurethanes Using Medium-Chain-Length Polyhydroxyalkanoates
Source: Polymers (Basel). 2026 Jun 18;18(12):1525. doi: 10.3390/polym18121525 (PMC13306736; doi:10.3390/polym18121525)
Supplement: Supplementary file 1 [file polymers-18-01525-s001.zip]

Archive with 1 entries (1 files):
- polymers-4359612-supplementary.pdf
